# Supplementary material for: Cystatin B Involvement in Synapse Physiology of Rodent Brains and Human Cerebral Organoids
Source: Front Mol Neurosci. 2019 Aug 16;12:195. doi: 10.3389/fnmol.2019.00195 (PMC6707391; doi:10.3389/fnmol.2019.00195)
Supplement: Supplementary file 1 [file Table_1.xlsx]

## Sheet: D tot 160
Table S1 - Secretome analysis
Total proteins secreted by synaptosomes incubated for 2 hr in the depolarizing medium (sample D)
Accession	Description
P16086	Spectrin alpha chain, non-erythrocytic 1
P15146	Microtubule-associated protein 2
P05708	Hexokinase-1
P05065	Fructose-bisphosphate aldolase A
P63102	14-3-3 protein zeta/delta
P07936	Neuromodulin
P09951	Synapsin-1
P34926	Microtubule-associated protein 1A
Q9QWN8	Spectrin beta chain, non-erythrocytic 2
P09117	Fructose-bisphosphate aldolase C
P63018	Heat shock cognate 71 kDa protein
P47942	Dihydropyrimidinase-related protein 2
P11442	Clathrin heavy chain 1
P62260	14-3-3 protein epsilon
P68511	14-3-3 protein eta
P68370	Tubulin alpha-1A chain
P85108	Tubulin beta-2A chain
P69897	Tubulin beta-5 chain
Q6P9T8	Tubulin beta-4B chain
P21575	Dynamin-1
P19332	Microtubule-associated protein tau
P07632	Superoxide dismutase [Cu-Zn]
P23565	Alpha-internexin
Q05175	Brain acid soluble protein 1
P11980	Pyruvate kinase PKM
P02770	Serum albumin
P68255	14-3-3 protein theta
P15205	Microtubule-associated protein 1B
P82995	Heat shock protein HSP 90-alpha
Q4QRB4	Tubulin beta-3 chain
P62738	Actin, aortic smooth muscle
P04636	Malate dehydrogenase, mitochondrial
Q9ER34	Aconitate hydratase, mitochondrial
P42123	L-lactate dehydrogenase B chain
P61765	Syntaxin-binding protein 1
P61983	14-3-3 protein gamma
P37805	Transgelin-3
P10719	ATP synthase subunit beta, mitochondrial
Q9Z1P2	Alpha-actinin-1
P35213	14-3-3 protein beta/alpha
P34058	Heat shock protein HSP 90-beta
Q5XIF6	Tubulin alpha-4A chain
P04764	Alpha-enolase
P07335	Creatine kinase B-type
P04797	Glyceraldehyde-3-phosphate dehydrogenase
Q63560	Microtubule-associated protein 6
Q62950	Dihydropyrimidinase-related protein 1
P04642	L-lactate dehydrogenase A chain
Q00981	Ubiquitin carboxyl-terminal hydrolase isozyme L1
P62815	V-type proton ATPase subunit B, brain isoform
P12839	Neurofilament medium polypeptide
Q9QXQ0	Alpha-actinin-4
P63039	60 kDa heat shock protein, mitochondrial
Q8VHF5	Citrate synthase, mitochondrial
Q9WVC0	Septin-7
P06687	Sodium/potassium-transporting ATPase subunit alpha-3
P63329	Serine/threonine-protein phosphatase 2B catalytic subunit alpha isoform
Q62910	Synaptojanin-1
O88767	Protein/nucleic acid deglycase DJ-1
P53534	Glycogen phosphorylase, brain form (Fragment)
Q63028	Alpha-adducin
Q5M7W5	Microtubule-associated protein 4
P02688	Myelin basic protein
P00507	Aspartate aminotransferase, mitochondrial
O88989	Malate dehydrogenase, cytoplasmic
P48500	Triosephosphate isomerase
Q9WTT6	Guanine deaminase
P30427	Plectin
Q8VI04	Isoaspartyl peptidase/L-asparaginase
P13668	Stathmin
Q9QXU9	ProSAAS
P51650	Succinate-semialdehyde dehydrogenase, mitochondrial
Q9QUL6	Vesicle-fusing ATPase
P62632	Elongation factor 1-alpha 2
B3GNI6	Septin-11
P47819	Glial fibrillary acidic protein
P45592	Cofilin-1
O35179	Endophilin-A1
Q63537	Synapsin-2
P37361	Metallothionein-3
Q99MZ8	LIM and SH3 domain protein 1
Q62952	Dihydropyrimidinase-related protein 3
P15999	ATP synthase subunit alpha, mitochondrial
P37377	Alpha-synuclein
Q63754	Beta-synuclein
P13221	Aspartate aminotransferase, cytoplasmic
P10860	Glutamate dehydrogenase 1, mitochondrial
P07323	Gamma-enolase
P09606	Glutamine synthetase
P25809	Creatine kinase U-type, mitochondrial
Q63610	Tropomyosin alpha-3 chain
P25113	Phosphoglycerate mutase 1
P10111	Peptidyl-prolyl cis-trans isomerase A
P26772	10 kDa heat shock protein, mitochondrial
P13596	Neural cell adhesion molecule 1
Q62813	Limbic system-associated membrane protein
P24268	Cathepsin D
P35704	Peroxiredoxin-2
P31044	Phosphatidylethanolamine-binding protein 1
P13233	2',3'-cyclic-nucleotide 3'-phosphodiesterase
P08082	Clathrin light chain B
Q920Q0	Paralemmin-1
P60203	Myelin proteolipid protein
Q63716	Peroxiredoxin-1
Q63092	CaM kinase-like vesicle-associated protein
P63012	Ras-related protein Rab-3A
Q5FVI6	V-type proton ATPase subunit C 1
P18484	AP-2 complex subunit alpha-2
P61206	ADP-ribosylation factor 3
Q63633	Solute carrier family 12 member 5
Q99NA5	Isocitrate dehydrogenase [NAD] subunit alpha, mitochondrial
P62329	Thymosin beta-4
P10960	Prosaposin
P84083	ADP-ribosylation factor 5
P16884	Neurofilament heavy polypeptide
P50398	Rab GDP dissociation inhibitor alpha
Q5M7U6	Actin-related protein 2
Q9QYU4	Ketimine reductase mu-crystallin
P50554	4-aminobutyrate aminotransferase, mitochondrial
P97685	Neurofascin
Q5U300	Ubiquitin-like modifier-activating enzyme 1
Q9ERB4	Versican core protein (Fragments)
P14408	Fumarate hydratase, mitochondrial
Q91Y81	Septin-2
P54311	Guanine nucleotide-binding protein G(I)/G(S)/G(T) subunit beta-1
P97536	Cullin-associated NEDD8-dissociated protein 1
Q9JJM9	Septin-5
P62898	Cytochrome c, somatic
Q5XI73	Rho GDP-dissociation inhibitor 1
P30009	Myristoylated alanine-rich C-kinase substrate
Q6PCU2	V-type proton ATPase subunit E 1
Q04940	Neurogranin
P62944	AP-2 complex subunit beta
P61265	Syntaxin-1B
Q05140	Clathrin coat assembly protein AP180
Q63622	Disks large homolog 2
Q5FVI4	Cell cycle exit and neuronal differentiation protein 1
Q6AYP5	Cell adhesion molecule 1
P60881	Synaptosomal-associated protein 25
O35814	Stress-induced-phosphoprotein 1
Q8VBU2	Protein NDRG2
Q91ZN1	Coronin-1A
O35095	Neurochondrin
Q5XII0	Mammalian ependymin-related protein 1
P62762	Visinin-like protein 1
Q812E9	Neuronal membrane glycoprotein M6-a
P19527	Neurofilament light polypeptide
P20651	Serine/threonine-protein phosphatase 2B catalytic subunit beta isoform
D3ZFB6	Proline-rich transmembrane protein 2
Q9ERQ6	Chondroitin sulfate proteoglycan 5
P04550	Parathymosin
P63312	Thymosin beta-10
Q4V8B0	Oxidation resistance protein 1
Q6P0K8	Junction plakoglobin
P61959	Small ubiquitin-related modifier 2
P34901	Syndecan-4
Q1WIM2	Cell adhesion molecule 2
Q6GMN2	Brain-specific angiogenesis inhibitor 1-associated protein 2
P02091	Hemoglobin subunit beta-1
P49242	40S ribosomal protein S3a

## Sheet: R tot 253
Table S1 - Secretome analysis
Total proteins secreted by synaptosomes incubated for 2 hr in the Ringer medium (sample R)
Accession	Description
P05065	Fructose-bisphosphate aldolase A
P16086	Spectrin alpha chain, non-erythrocytic 1
P11980	Pyruvate kinase PKM
P04636	Malate dehydrogenase, mitochondrial
P11442	Clathrin heavy chain 1
P09117	Fructose-bisphosphate aldolase C
P05708	Hexokinase-1
Q9ER34	Aconitate hydratase, mitochondrial
P47942	Dihydropyrimidinase-related protein 2
P04764	Alpha-enolase
P63102	14-3-3 protein zeta/delta
P16617	Phosphoglycerate kinase 1
P13221	Aspartate aminotransferase, cytoplasmic
P00507	Aspartate aminotransferase, mitochondrial
P63018	Heat shock cognate 71 kDa protein
P50398	Rab GDP dissociation inhibitor alpha
P07323	Gamma-enolase
O88989	Malate dehydrogenase, cytoplasmic
P62260	14-3-3 protein epsilon
P68511	14-3-3 protein eta
P10860	Glutamate dehydrogenase 1, mitochondrial
Q6P6V0	Glucose-6-phosphate isomerase
P07335	Creatine kinase B-type
P61983	14-3-3 protein gamma
P42123	L-lactate dehydrogenase B chain
P68370	Tubulin alpha-1A chain
P48500	Triosephosphate isomerase
P68255	14-3-3 protein theta
P04642	L-lactate dehydrogenase A chain
P09951	Synapsin-1
P50137	Transketolase
P50399	Rab GDP dissociation inhibitor beta
Q9Z1P2	Alpha-actinin-1
P35213	14-3-3 protein beta/alpha
Q5XIF6	Tubulin alpha-4A chain
P07632	Superoxide dismutase [Cu-Zn]
P85108	Tubulin beta-2A chain
P09606	Glutamine synthetase
Q8VHF5	Citrate synthase, mitochondrial
P82995	Heat shock protein HSP 90-alpha
Q6P9T8	Tubulin beta-4B chain
Q9QWN8	Spectrin beta chain, non-erythrocytic 2
P25113	Phosphoglycerate mutase 1
P69897	Tubulin beta-5 chain
Q5RKI0	WD repeat-containing protein 1
Q6P6R2	Dihydrolipoyl dehydrogenase, mitochondrial
P25809	Creatine kinase U-type, mitochondrial
P04797	Glyceraldehyde-3-phosphate dehydrogenase
P97686	Neuronal cell adhesion molecule
P04905	Glutathione S-transferase Mu 1
Q5M7U6	Actin-related protein 2
Q63610	Tropomyosin alpha-3 chain
P10111	Peptidyl-prolyl cis-trans isomerase A
P26772	10 kDa heat shock protein, mitochondrial
P63329	Serine/threonine-protein phosphatase 2B catalytic subunit alpha isoform
Q00981	Ubiquitin carboxyl-terminal hydrolase isozyme L1
P02770	Serum albumin
Q4QRB4	Tubulin beta-3 chain
P19332	Microtubule-associated protein tau
P34926	Microtubule-associated protein 1A
O88600	Heat shock 70 kDa protein 4
Q4V7C7	Actin-related protein 3
O35244	Peroxiredoxin-6
Q9QYU4	Ketimine reductase mu-crystallin
P97685	Neurofascin
Q9WVC0	Septin-7
P62815	V-type proton ATPase subunit B, brain isoform
P11348	Dihydropteridine reductase
O35331	Pyridoxal kinase
P85845	Fascin
Q1WIM1	Cell adhesion molecule 4
P08009	Glutathione S-transferase Yb-3
P13596	Neural cell adhesion molecule 1
Q9WTT6	Guanine deaminase
Q9QXU9	ProSAAS
Q62952	Dihydropyrimidinase-related protein 3
Q9QXQ0	Alpha-actinin-4
Q62950	Dihydropyrimidinase-related protein 1
P34058	Heat shock protein HSP 90-beta
P15146	Microtubule-associated protein 2
P46462	Transitional endoplasmic reticulum ATPase
P97697	Inositol monophosphatase 1
P19804	Nucleoside diphosphate kinase B
Q05546	Tenascin-R
Q9Z0W5	Protein kinase C and casein kinase substrate in neurons protein 1
P04906	Glutathione S-transferase P
Q6AY84	Secernin-1
P50554	4-aminobutyrate aminotransferase, mitochondrial
Q5U300	Ubiquitin-like modifier-activating enzyme 1
Q9ERB4	Versican core protein (Fragments)
P24268	Cathepsin D
P13233	2',3'-cyclic-nucleotide 3'-phosphodiesterase
P13668	Stathmin
P37805	Transgelin-3
P21575	Dynamin-1
P29266	3-hydroxyisobutyrate dehydrogenase, mitochondrial
P04904	Glutathione S-transferase alpha-3
Q9R063	Peroxiredoxin-5, mitochondrial
P07895	Superoxide dismutase [Mn], mitochondrial
P14408	Fumarate hydratase, mitochondrial
P20651	Serine/threonine-protein phosphatase 2B catalytic subunit beta isoform
Q62813	Limbic system-associated membrane protein
P35704	Peroxiredoxin-2
P31044	Phosphatidylethanolamine-binding protein 1
P60203	Myelin proteolipid protein
P30427	Plectin
Q8VI04	Isoaspartyl peptidase/L-asparaginase
B3GNI6	Septin-11
P61765	Syntaxin-binding protein 1
P10719	ATP synthase subunit beta, mitochondrial
B2GV06	Succinyl-CoA:3-ketoacid coenzyme A transferase 1, mitochondrial
P38652	Phosphoglucomutase-1
P27139	Carbonic anhydrase 2
Q62889	Neuroligin-3
O09175	Aminopeptidase B
P07722	Myelin-associated glycoprotein
Q91Y81	Septin-2
P54311	Guanine nucleotide-binding protein G(I)/G(S)/G(T) subunit beta-1
P62898	Cytochrome c, somatic
Q5XI73	Rho GDP-dissociation inhibitor 1
P08082	Clathrin light chain B
Q63716	Peroxiredoxin-1
P62632	Elongation factor 1-alpha 2
P06687	Sodium/potassium-transporting ATPase subunit alpha-3
Q62910	Synaptojanin-1
O88767	Protein/nucleic acid deglycase DJ-1
P23565	Alpha-internexin
P24329	Thiosulfate sulfurtransferase
P03994	Hyaluronan and proteoglycan link protein 1
P45479	Palmitoyl-protein thioesterase 1
P10760	Adenosylhomocysteinase
P47727	Carbonyl reductase [NADPH] 1
Q6RUV5	Ras-related C3 botulinum toxin substrate 1
O08557	N(G),N(G)-dimethylarginine dimethylaminohydrolase 1
P11598	Protein disulfide-isomerase A3
P55067	Neurocan core protein
P18420	Proteasome subunit alpha type-1
P85973	Purine nucleoside phosphorylase
Q5XI22	Acetyl-CoA acetyltransferase, cytosolic
Q66HA8	Heat shock protein 105 kDa
Q9JHU0	Dihydropyrimidinase-related protein 5
O88778	Protein bassoon
Q99PD4	Actin-related protein 2/3 complex subunit 1A
Q9QX69	LanC-like protein 1
P18418	Calreticulin
Q01205	Dihydrolipoyllysine-residue succinyltransferase component of 2-oxoglutarate dehydrogenase complex, mitochondrial
P62775	Myotrophin
P84087	Complexin-2
Q6AYN4	Phytanoyl-CoA hydroxylase-interacting protein-like
Q62888	Neuroligin-2
Q62951	Dihydropyrimidinase-related protein 4 (Fragment)
P97536	Cullin-associated NEDD8-dissociated protein 1
Q9JJM9	Septin-5
Q04940	Neurogranin
P62944	AP-2 complex subunit beta
Q63622	Disks large homolog 2
P60881	Synaptosomal-associated protein 25
O35814	Stress-induced-phosphoprotein 1
P63012	Ras-related protein Rab-3A
P51650	Succinate-semialdehyde dehydrogenase, mitochondrial
P47819	Glial fibrillary acidic protein
P45592	Cofilin-1
O35179	Endophilin-A1
Q63537	Synapsin-2
P53534	Glycogen phosphorylase, brain form (Fragment)
P12839	Neurofilament medium polypeptide
Q63560	Microtubule-associated protein 6
P15205	Microtubule-associated protein 1B
Q05175	Brain acid soluble protein 1
Q6P7Q4	Lactoylglutathione lyase
P50430	Arylsulfatase B
P31977	Ezrin
P63004	Platelet-activating factor acetylhydrolase IB subunit alpha
Q9EQS0	Transaldolase
P39069	Adenylate kinase isoenzyme 1
P51635	Alcohol dehydrogenase [NADP(+)]
Q9EPB1	Dipeptidyl peptidase 2
Q6MG60	N(G),N(G)-dimethylarginine dimethylaminohydrolase 2
P14604	Enoyl-CoA hydratase, mitochondrial
P09527	Ras-related protein Rab-7a
P12711	Alcohol dehydrogenase class-3
Q5XI32	F-actin-capping protein subunit beta
Q63198	Contactin-1
Q78P75	Dynein light chain 2, cytoplasmic
Q3T1K5	F-actin-capping protein subunit alpha-2
O08838	Amphiphysin
Q62656	Receptor-type tyrosine-protein phosphatase zeta
O08839	Myc box-dependent-interacting protein 1
P55068	Brevican core protein
Q9EPC6	Profilin-2
Q6Q0N1	Cytosolic non-specific dipeptidase
Q5M7A7	CB1 cannabinoid receptor-interacting protein 1
O35952	Hydroxyacylglutathione hydrolase, mitochondrial
Q8VD52	Pyridoxal phosphate phosphatase
Q62658	Peptidyl-prolyl cis-trans isomerase FKBP1A
Q99MS0	SEC14-like protein 2
P62138	Serine/threonine-protein phosphatase PP1-alpha catalytic subunit
Q05683	Glutamate decarboxylase 2
Q9EQX9	Ubiquitin-conjugating enzyme E2 N
Q5U318	Astrocytic phosphoprotein PEA-15
P27952	40S ribosomal protein S2
Q9JHL4	Drebrin-like protein
B0BNF1	Septin-8
P06761	Endoplasmic reticulum chaperone BiP
P52303	AP-1 complex subunit beta-1
Q6PCU2	V-type proton ATPase subunit E 1
P61265	Syntaxin-1B
Q05140	Clathrin coat assembly protein AP180
Q5FVI4	Cell cycle exit and neuronal differentiation protein 1
Q5XII0	Mammalian ependymin-related protein 1
Q812E9	Neuronal membrane glycoprotein M6-a
P19527	Neurofilament light polypeptide
Q920Q0	Paralemmin-1
P18484	AP-2 complex subunit alpha-2
Q9QUL6	Vesicle-fusing ATPase
P37361	Metallothionein-3
Q63028	Alpha-adducin
P07936	Neuromodulin
P07943	Aldose reductase
P19132	Ferritin heavy chain
Q5I0D5	Phospholysine phosphohistidine inorganic pyrophosphate phosphatase
B2RYG6	Ubiquitin thioesterase OTUB1
Q5I0D1	Glyoxalase domain-containing protein 4
P25409	Alanine aminotransferase 1
P25093	Fumarylacetoacetase
Q9Z0J8	Neuronal growth regulator 1
Q9Z0V6	Thioredoxin-dependent peroxide reductase, mitochondrial
Q68FR6	Elongation factor 1-gamma
Q9Z339	Glutathione S-transferase omega-1
P61972	Nuclear transport factor 2
P62716	Serine/threonine-protein phosphatase 2A catalytic subunit beta isoform
O35567	Bifunctional purine biosynthesis protein PURH
Q4FZY0	EF-hand domain-containing protein D2
P34067	Proteasome subunit beta type-4
Q63372	Neurexin-1
B0BNM1	NAD(P)H-hydrate epimerase
Q6PEC1	Tubulin-specific chaperone A
Q6AYS7	Aminoacylase-1A
P34064	Proteasome subunit alpha type-5
P80254	D-dopachrome decarboxylase
P52759	2-iminobutanoate/2-iminopropanoate deaminase
P18421	Proteasome subunit beta type-1
P85970	Actin-related protein 2/3 complex subunit 2
Q6IRK9	Carboxypeptidase Q
P01946	Hemoglobin subunit alpha-1/2
P60901	Proteasome subunit alpha type-6
Q63270	Cytoplasmic aconitate hydratase
P16638	ATP-citrate synthase
O35987	NSFL1 cofactor p47
P22062	Protein-L-isoaspartate(D-aspartate) O-methyltransferase
P13697	NADP-dependent malic enzyme
P28073	Proteasome subunit beta type-6
P63170	Dynein light chain 1, cytoplasmic

## Sheet: common 125
Table S1 - Secretome analysis
Common proteins secreted by synaptosomes incubated for 2 hr in the Ringer medium or in the depolarizing medium
Accession	Description
P05065	Fructose-bisphosphate aldolase A
P16086	Spectrin alpha chain, non-erythrocytic 1
P11980	Pyruvate kinase PKM
P04636	Malate dehydrogenase, mitochondrial
P11442	Clathrin heavy chain 1
P09117	Fructose-bisphosphate aldolase C
P05708	Hexokinase-1
Q9ER34	Aconitate hydratase, mitochondrial
P47942	Dihydropyrimidinase-related protein 2
P04764	Alpha-enolase
P63102	14-3-3 protein zeta/delta
P13221	Aspartate aminotransferase, cytoplasmic
P00507	Aspartate aminotransferase, mitochondrial
P63018	Heat shock cognate 71 kDa protein
P50398	Rab GDP dissociation inhibitor alpha
P07323	Gamma-enolase
O88989	Malate dehydrogenase, cytoplasmic
P62260	14-3-3 protein epsilon
P68511	14-3-3 protein eta
P10860	Glutamate dehydrogenase 1, mitochondrial
P07335	Creatine kinase B-type
P61983	14-3-3 protein gamma
P42123	L-lactate dehydrogenase B chain
P68370	Tubulin alpha-1A chain
P48500	Triosephosphate isomerase
P68255	14-3-3 protein theta
P04642	L-lactate dehydrogenase A chain
P09951	Synapsin-1
Q9Z1P2	Alpha-actinin-1
P35213	14-3-3 protein beta/alpha
Q5XIF6	Tubulin alpha-4A chain
P07632	Superoxide dismutase [Cu-Zn]
P85108	Tubulin beta-2A chain
P09606	Glutamine synthetase
Q8VHF5	Citrate synthase, mitochondrial
P82995	Heat shock protein HSP 90-alpha
Q6P9T8	Tubulin beta-4B chain
Q9QWN8	Spectrin beta chain, non-erythrocytic 2
P25113	Phosphoglycerate mutase 1
P69897	Tubulin beta-5 chain
P25809	Creatine kinase U-type, mitochondrial
P04797	Glyceraldehyde-3-phosphate dehydrogenase
Q5M7U6	Actin-related protein 2
Q63610	Tropomyosin alpha-3 chain
P10111	Peptidyl-prolyl cis-trans isomerase A
P26772	10 kDa heat shock protein, mitochondrial
P63329	Serine/threonine-protein phosphatase 2B catalytic subunit alpha isoform
Q00981	Ubiquitin carboxyl-terminal hydrolase isozyme L1
P02770	Serum albumin
Q4QRB4	Tubulin beta-3 chain
P19332	Microtubule-associated protein tau
P34926	Microtubule-associated protein 1A
Q9QYU4	Ketimine reductase mu-crystallin
P97685	Neurofascin
Q9WVC0	Septin-7
P62815	V-type proton ATPase subunit B, brain isoform
P13596	Neural cell adhesion molecule 1
Q9WTT6	Guanine deaminase
Q9QXU9	ProSAAS
Q62952	Dihydropyrimidinase-related protein 3
Q9QXQ0	Alpha-actinin-4
Q62950	Dihydropyrimidinase-related protein 1
P34058	Heat shock protein HSP 90-beta
P15146	Microtubule-associated protein 2
P50554	4-aminobutyrate aminotransferase, mitochondrial
Q5U300	Ubiquitin-like modifier-activating enzyme 1
Q9ERB4	Versican core protein (Fragments)
P24268	Cathepsin D
P13233	2',3'-cyclic-nucleotide 3'-phosphodiesterase
P13668	Stathmin
P37805	Transgelin-3
P21575	Dynamin-1
P14408	Fumarate hydratase, mitochondrial
P20651	Serine/threonine-protein phosphatase 2B catalytic subunit beta isoform
Q62813	Limbic system-associated membrane protein
P35704	Peroxiredoxin-2
P31044	Phosphatidylethanolamine-binding protein 1
P60203	Myelin proteolipid protein
P30427	Plectin
Q8VI04	Isoaspartyl peptidase/L-asparaginase
B3GNI6	Septin-11
P61765	Syntaxin-binding protein 1
P10719	ATP synthase subunit beta, mitochondrial
Q91Y81	Septin-2
P54311	Guanine nucleotide-binding protein G(I)/G(S)/G(T) subunit beta-1
P62898	Cytochrome c, somatic
Q5XI73	Rho GDP-dissociation inhibitor 1
P08082	Clathrin light chain B
Q63716	Peroxiredoxin-1
P62632	Elongation factor 1-alpha 2
P06687	Sodium/potassium-transporting ATPase subunit alpha-3
Q62910	Synaptojanin-1
O88767	Protein/nucleic acid deglycase DJ-1
P23565	Alpha-internexin
P97536	Cullin-associated NEDD8-dissociated protein 1
Q9JJM9	Septin-5
Q04940	Neurogranin
P62944	AP-2 complex subunit beta
Q63622	Disks large homolog 2
P60881	Synaptosomal-associated protein 25
O35814	Stress-induced-phosphoprotein 1
P63012	Ras-related protein Rab-3A
P51650	Succinate-semialdehyde dehydrogenase, mitochondrial
P47819	Glial fibrillary acidic protein
P45592	Cofilin-1
O35179	Endophilin-A1
Q63537	Synapsin-2
P53534	Glycogen phosphorylase, brain form (Fragment)
P12839	Neurofilament medium polypeptide
Q63560	Microtubule-associated protein 6
P15205	Microtubule-associated protein 1B
Q05175	Brain acid soluble protein 1
Q6PCU2	V-type proton ATPase subunit E 1
P61265	Syntaxin-1B
Q05140	Clathrin coat assembly protein AP180
Q5FVI4	Cell cycle exit and neuronal differentiation protein 1
Q5XII0	Mammalian ependymin-related protein 1
Q812E9	Neuronal membrane glycoprotein M6-a
P19527	Neurofilament light polypeptide
Q920Q0	Paralemmin-1
P18484	AP-2 complex subunit alpha-2
Q9QUL6	Vesicle-fusing ATPase
P37361	Metallothionein-3
Q63028	Alpha-adducin
P07936	Neuromodulin

## Sheet: D only 35
Table S1 - Secretome analysis
Proteins exclusively secreted by synaptosomes incubated for 2 hr in the depolarizing medium
Accession	Description
P30009	Myristoylated alanine-rich C-kinase substrate
P04550	Parathymosin
Q8VBU2	Protein NDRG2
P62738	Actin	aortic smooth muscle
P37377	Alpha-synuclein
Q4V8B0	Oxidation resistance protein 1
Q5FVI6	V-type proton ATPase subunit C 1
D3ZFB6	Proline-rich transmembrane protein 2
Q5M7W5	Microtubule-associated protein 4
Q63754	Beta-synuclein
Q63092	CaM kinase-like vesicle-associated protein
P63312	Thymosin beta-10
P62762	Visinin-like protein 1
O35095	Neurochondrin
Q9ERQ6	Chondroitin sulfate proteoglycan 5
Q63633	Solute carrier family 12 member 5
Q99NA5	Isocitrate dehydrogenase [NAD] subunit alpha	mitochondrial
P15999	ATP synthase subunit alpha	mitochondrial
P49242	40S ribosomal protein S3a
P84083	ADP-ribosylation factor 5
P61959	Small ubiquitin-related modifier 2
P10960	Prosaposin
P16884	Neurofilament heavy polypeptide
P63039	60 kDa heat shock protein	mitochondrial
P61206	ADP-ribosylation factor 3
Q1WIM2	Cell adhesion molecule 2
Q91ZN1	Coronin-1A
P62329	Thymosin beta-4
Q6GMN2	Brain-specific angiogenesis inhibitor 1-associated protein 2
Q6P0K8	Junction plakoglobin
P34901	Syndecan-4
Q99MZ8	LIM and SH3 domain protein 1
Q6AYP5	Cell adhesion molecule 1
P02091	Hemoglobin subunit beta-1
P02688	Myelin basic protein

## Sheet: R only 128
Table S1 - Secretome analysis
Proteins exclusively secreted by synaptosomes incubated for 2 hr in the Ringer medium
Accession	Description
Q05683	Glutamate decarboxylase 2
Q01205	Dihydrolipoyllysine-residue succinyltransferase component of 2-oxoglutarate dehydrogenase complex, mitochondrial
P18421	Proteasome subunit beta type-1
P50430	Arylsulfatase B
O35331	Pyridoxal kinase
Q6P6V0	Glucose-6-phosphate isomerase
P60901	Proteasome subunit alpha type-6
Q63270	Cytoplasmic aconitate hydratase
P28073	Proteasome subunit beta type-6
P47727	Carbonyl reductase [NADPH] 1
Q9R063	Peroxiredoxin-5, mitochondrial
P24329	Thiosulfate sulfurtransferase
O08838	Amphiphysin
P52303	AP-1 complex subunit beta-1
O35244	Peroxiredoxin-6
P25409	Alanine aminotransferase 1
Q63198	Contactin-1
Q6MG60	N(G),N(G)-dimethylarginine dimethylaminohydrolase 2
Q78P75	Dynein light chain 2, cytoplasmic
Q5XI22	Acetyl-CoA acetyltransferase, cytosolic
Q9EQS0	Transaldolase
Q62951	Dihydropyrimidinase-related protein 4 (Fragment)
P10760	Adenosylhomocysteinase
P85970	Actin-related protein 2/3 complex subunit 2
Q9QX69	LanC-like protein 1
B2GV06	Succinyl-CoA:3-ketoacid coenzyme A transferase 1, mitochondrial
P04904	Glutathione S-transferase alpha-3
P85973	Purine nucleoside phosphorylase
Q5U318	Astrocytic phosphoprotein PEA-15
Q6P7Q4	Lactoylglutathione lyase
P03994	Hyaluronan and proteoglycan link protein 1
P11598	Protein disulfide-isomerase A3
P34064	Proteasome subunit alpha type-5
O35987	NSFL1 cofactor p47
O08839	Myc box-dependent-interacting protein 1
Q5XI32	F-actin-capping protein subunit beta
P62775	Myotrophin
P31977	Ezrin
Q5M7A7	CB1 cannabinoid receptor-interacting protein 1
P62716	Serine/threonine-protein phosphatase 2A catalytic subunit beta isoform
Q9Z0J8	Neuronal growth regulator 1
Q05546	Tenascin-R
P16638	ATP-citrate synthase
B0BNF1	Septin-8
Q3T1K5	F-actin-capping protein subunit alpha-2
P39069	Adenylate kinase isoenzyme 1
P07943	Aldose reductase
P97697	Inositol monophosphatase 1
Q4V7C7	Actin-related protein 3
Q4FZY0	EF-hand domain-containing protein D2
Q62889	Neuroligin-3
Q62658	Peptidyl-prolyl cis-trans isomerase FKBP1A
Q8VD52	Pyridoxal phosphate phosphatase
Q9EPB1	Dipeptidyl peptidase 2
P11348	Dihydropteridine reductase
O09175	Aminopeptidase B
P50137	Transketolase
O35952	Hydroxyacylglutathione hydrolase, mitochondrial
O08557	N(G),N(G)-dimethylarginine dimethylaminohydrolase 1
P18418	Calreticulin
Q9Z0V6	Thioredoxin-dependent peroxide reductase, mitochondrial
Q63372	Neurexin-1
Q9JHL4	Drebrin-like protein
P27952	40S ribosomal protein S2
P61972	Nuclear transport factor 2
Q1WIM1	Cell adhesion molecule 4
P55067	Neurocan core protein
P14604	Enoyl-CoA hydratase, mitochondrial
Q6PEC1	Tubulin-specific chaperone A
P19804	Nucleoside diphosphate kinase B
P55068	Brevican core protein
P22062	Protein-L-isoaspartate(D-aspartate) O-methyltransferase
O88778	Protein bassoon
P29266	3-hydroxyisobutyrate dehydrogenase, mitochondrial
Q9Z339	Glutathione S-transferase omega-1
P13697	NADP-dependent malic enzyme
Q6RUV5	Ras-related C3 botulinum toxin substrate 1
Q5RKI0	WD repeat-containing protein 1
P25093	Fumarylacetoacetase
Q66HA8	Heat shock protein 105 kDa
Q6P6R2	Dihydrolipoyl dehydrogenase, mitochondrial
B2RYG6	Ubiquitin thioesterase OTUB1
P34067	Proteasome subunit beta type-4
Q99PD4	Actin-related protein 2/3 complex subunit 1A
Q5I0D1	Glyoxalase domain-containing protein 4
P46462	Transitional endoplasmic reticulum ATPase
P84087	Complexin-2
Q5I0D5	Phospholysine phosphohistidine inorganic pyrophosphate phosphatase
B0BNM1	NAD(P)H-hydrate epimerase
P07722	Myelin-associated glycoprotein
P18420	Proteasome subunit alpha type-1
P85845	Fascin
P38652	Phosphoglucomutase-1
P50399	Rab GDP dissociation inhibitor beta
P08009	Glutathione S-transferase Yb-3
P63004	Platelet-activating factor acetylhydrolase IB subunit alpha
P19132	Ferritin heavy chain
P09527	Ras-related protein Rab-7a
O35567	Bifunctional purine biosynthesis protein PURH
Q6AY84	Secernin-1
Q62656	Receptor-type tyrosine-protein phosphatase zeta
P04906	glutathione S-transferase P
Q6AYS7	Aminoacylase-1A
Q9EPC6	Profilin-2
P12711	Alcohol dehydrogenase class-3
P01946	Hemoglobin subunit alpha-1/2
P51635	Alcohol dehydrogenase [NADP(+)]
P63170	Dynein light chain 1, cytoplasmic
P80254	D-dopachrome decarboxylase
Q6IRK9	Carboxypeptidase Q
Q62888	Neuroligin-2
Q9Z0W5	Protein kinase C and casein kinase substrate in neurons protein 1
Q9JHU0	Dihydropyrimidinase-related protein 5
P06761	Endoplasmic reticulum chaperone BiP
P97686	Neuronal cell adhesion molecule
P04905	Glutathione S-transferase Mu 1
P62138	Serine/threonine-protein phosphatase PP1-alpha catalytic subunit
P07895	Superoxide dismutase [Mn], mitochondrial
Q9EQX9	Ubiquitin-conjugating enzyme E2 N
Q99MS0	SEC14-like protein 2
Q68FR6	Elongation factor 1-gamma
O88600	Heat shock 70 kDa protein 4
Q6AYN4	Phytanoyl-CoA hydroxylase-interacting protein-like
P27139	Carbonic anhydrase 2
P45479	Palmitoyl-protein thioesterase 1
Q6Q0N1	Cytosolic non-specific dipeptidase
P16617	Phosphoglycerate kinase 1
P52759	2-iminobutanoate/2-iminopropanoate deaminase
